# Supplementary material for: Diffusion tensor imaging and disability progression in multiple sclerosis: A 4‐year follow‐up study
Source: Brain Behav. 2018 Dec 26;9(1):e01194. doi: 10.1002/brb3.1194 (PMC6346728; doi:10.1002/brb3.1194)
Supplement: Supplementary file 2 [file BRB3-9-e01194-s002.xlsx]

## Sheet: Supplementary Table 1 
Supplementary table 1. Correlations between diffusion indices, lesion load, and atrophy measurements at baseline
		T1 lesion load		FLAIR lesion load		BPF
	DTI metrics	p value †	r coefficient	p value †	r coefficient	p value †	r coefficient
Corpus callosum genu	FA	0.001	-0.48	<0.001	-0.6	0.021	0.36
	MD	<0.001	0.52	<0.001	0.54	0.028	-0.34
	AD	0.008	0.4	ns		ns
	RD	<0.001	0.52	<0.001	0.61	0.015	-0.37
Corpus callosum body right	FA	0.021	-0.36	0.028	-0.34	0.01	0.39
	MD	0.028	0.34	0.008	0.4	0.028	-0.34
	AD	ns		ns		ns
	RD	0.009	0.4	0.009	0.4	0.002	-0.46
Corpus callosum body left	FA	0.013	-0.38	0.045	-0.3	0.011	0.39
	MD	ns		0.03	0.34	ns
	AD	ns		ns		ns
	RD	0.017	0.37	0.016	0.37	0.007	-0.41
Corpus callosum splenium	FA	0.041	-0.32	ns		ns
	MD	ns		ns		0.009	-0.4
	AD	ns		ns		0.014	-0.38
	RD	0.045	0.3	ns		ns
Internal capsule right	FA	ns		0.01	0.39	ns
	MD	ns		ns		0.004	-0.44
	AD	0.007	0.4	0.016	0.37	0.001	-0.49
	RD	ns		0.044	-0.31	ns
Internal capsule left	FA	ns		ns		ns
	MD	0.03	0.3	ns		0.0	-0.53
	AD	0.007	0.4	0.023	0.35	0.002	-0.47
	RD	ns		ns		ns
† p value for Spearman correlation; in bold r coefficient>0.4
BPF brain parenchymal fraction
ns not significant, p>0.05
FA fractional anisotropy; MD mean diffusivity (x10-3mm2/s); axial diffusivity (x10-3mm2/s); radial diffusivity (x10-3mm2/s)

## Sheet: Supplementary Table 2 
Supplementary table 2. Logistic regression with baseline EDSS and baseline DTI metrics as explanatory variables for disability progression over the follow-up
	DTI metrics	p value †	Odds ratio	95%CI
Corpus callosum genu	FA	0.064	0.001	0.000	1.510
	MD	0.089	1.043	0.994	1.094
	AD	0.313	1.010	0.982	1.060
	RD	0.07	1.042	0.997	1.088
Corpus callosum body right	FA	0.03	0.004	0.000	0.586
	MD	0.09	1.064	0.990	1.142
	AD	0.286	0.983	0.953	1.014
	RD	0.021	1.060	1.009	1.114
Corpus callosum body left	FA	0.142	0.045	0.001	2.817
	MD	0.216	1.027	0.985	1.071
	AD	0.69	0.995	0.972	1.019
	RD	0.087	1.032	0.995	1.070
Corpus callosum splenium	FA	0.044	0.000	0.000	0.776
	MD	0.007	1.123	1.032	1.223
	AD	0.007	1.078	1.021	1.140
	RD	0.019	1.075	1.012	1.142
Internal capsule right	FA	0.59	0.964	0.845	1.101
	MD	0.168	1.124	0.952	1.326
	AD	0.38	1.033	0.961	1.109
	RD	0.429	1.053	0.926	1.198
Internal capsule left	FA	0.723	1.018	0.924	1.120
	MD	0.148	1.125	0.959	1.320
	AD	0.097	1.062	0.989	1.141
	RD	0.833	1.011	0.914	1.117
† p value for logistic regression adjusted for baseline DTI metrics and baseline EDSS for prediction of EDSS progression over four years; in bold p<0.05
EDSS Expanded Disability Status Scale
FA fractional anisotropy; MD mean diffusivity (x10-3mm2/s); AD axial diffusivity (x10-3mm2/s);
RD radial diffusivity (x10-3mm2/s)

## Sheet: Supplementary Table 3
Supplementary table 3. Logistic regression with number of relapses up to 3 years before baseline and baseline DTI metrics as explanatory variables for disability progression over the follow-up
	DTI metrics	p value †	Odds ratio	95%CI
Corpus callosum genu	FA	0.059	0.001	0.000	1.306
	MD	0.110	1.041	0.100	1.093
	AD	0.367	1.018	0.100	1.058
	RD	0.086	1.041	0.994	1.090
Corpus callosum body right	FA	0.025	0.003	0.000	0.492
	MD	0.095	1.063	0.989	1.143
	AD	0.236	0.981	0.951	1.012
	RD	0.017	1.063	1.011	1.117
Corpus callosum body left	FA	0.133	0.041	0.000	2.656
	MD	0.290	1.023	0.980	1.069
	AD	0.420	0.990	0.967	1.014
	RD	0.090	1.033	0.995	1.072
Corpus callosum splenium	FA	0.083	0.001	0.000	2.669
	MD	0.012	1.117	1.024	1.219
	AD	0.012	1.069	1.014	1.126
	RD	0.039	1.066	1.003	1.133
Internal capsule right	FA	0.902	1.014	0.899	1.144
	MD	0.078	1.170	0.982	1.392
	AD	0.151	1.053	0.981	1.129
	RD	0.542	1.040	0.917	1.179
Internal capsule left	FA	0.622	1.021	0.928	1.123
	MD	0.097	1.152	0.975	1.362
	AD	0.051	1.074	0.998	1.153
	RD	0.913	1.006	0.910	1.112
† p value for logistic regression adjusted for baselien DTI metrics and number of relapses 3 years preceding study entry for prediction of EDSS progression over 4 years; in bold p<0.05
EDSS Expanded Disability Status Scale
FA fractional anisotropy; MD mean diffusivity (x10-3mm2/s); axial diffusivity (x10-3mm2/s); radial diffusivity (x10-3mm2/s)

## Sheet: Supplementary Table 4
Supplementary table 4. Volumetric measurements at the baseline stable and progression groups
	Stable group n=23		Progression group n=19
	median	range	median	range	p value †	Odds ratio	95%CI
T1 lesion load cm3	_1.0	(0.1 - 28.5)	_2.2	(0.1 - 14.7)	0.9	_1.01	0.9	1.1_
FLAIR lesion load cm3	_2.8	(1 - 39)	_8.2	(1 - 33)	0.4	_1.03	0.96	1.1_
Brain parenchymal fraction	_0.73	(0.64 - 0.8)	0.68	(0.6 - 0.81)	0.1	0.0	_0.0	28.3_
† p value for logistic regression adjusted for age and duration of symptoms for prediction of EDSS progression over 4 years
EDSS Expanded Disability Status Scale
Range is defined as minimum and maximum values
